# Supplementary material for: Gut Microbiota, Microbial Metabolites and Human Physical Performance
Source: Metabolites. 2021 Oct 21;11(11):716. doi: 10.3390/metabo11110716 (PMC8619554; doi:10.3390/metabo11110716)
Supplement: Supplementary file 1 [file metabolites-11-00716-s001.zip]

Archive with 1 entries (1 files):
- metabolites-1396323-supplementary.pdf
